# Supplementary material for: Endovascular repair of type B acute aortic syndromes involving the left subclavian artery: A retrospective single-centre study
Source: PLoS One. 2025 Aug 1;20(8):e0328817. doi: 10.1371/journal.pone.0328817 (PMC12316236; doi:10.1371/journal.pone.0328817)
Supplement: S1 Data — (XLSX) [file pone.0328817.s001.xlsx]

## Sheet: Sheet1
Baseline characteristics																Clinical manifestations																Morphological characteristics and endovascular management of the aorta
Number	Age	Sex (Male 1, Female 2)	BMI	AD	IMH	PAU	Hypertension	Regular medical treatment	Optimal blood pressure controlled	CAD	Previous strok	Diabetes	Tumour	Smoking	Drinking	Sudden chest pain	SBP	DBP	Heart rate, beats/min	Refractory pain	Uncontrolled hypertension	Aortic rupture	Malperfusion syndrome	Mesenteric malperfusion	Extremity malperfusion	Renal malperfusion	Cerebral malperfusion	Cardiac malperfusion	Spinal malperfusion	Pericardial effusion	Pleural effusion	The mean aortic diameter of the distal part of the LCCA	The mean aortic diameter of the distal part of the LSA	The mean aortic diameter of the distal part of the descending aorta	The mean diameter of the distal part of the LSA	The median distance of the LCCA-to-LSA	The number of endografts	The mean diameter of the proximal end of the main trunk	The mean diameter of the distal end of the main trunk	The mean diameter of the distal end of the branch section	The length of the branch section	The Length from branch section to the proximal end of main trunk	The duration of the operation	The volume of contrast agent	Postoperative length of hospital stays	Time of operation	Relieve the winding of the delivery system to adjusted in direction	The number of endografts	Balloon dilation of the branched section
1	59	1	22.6474	0	0	1	1	0	0	0	0	0	0	0	0	1	168	99	97	0	0	0	0	0	0	0	0	0	0	0	0	27.6	25.5	19.4	7.5	10	1	28	22	10	25	10	31	157	2	2	0	1	0
2	66	1	28.4055	1	0	0	1	0	0	0	0	0	0	1	1	0	165	92	88	0	0	0	1	0	0	1	0	0	0	0	0	31	29.9	24	11.2	9	1	32	26	12	30	10	44	200	3	1	2	1	0
3	29	1	24.968	1	0	0	0	0	0	0	0	0	0	0	0	1	146	84	90	1	0	0	0	0	0	0	0	0	0	0	0	28.6	28.3	22.9	9	17	2	30	24	10	25	15	90	170	7	1	1	2	0
4	44	1	27.7177	1	0	0	0	0	0	0	0	0	0	0	1	1	179	122	100	0	1	0	0	0	0	0	0	0	0	0	0	25.9	26.3	21.5	8.5	12	1	28	22	10	30	10	35	190	4	1	0	1	0
5	56	1	20.5499	1	0	0	0	0	0	0	0	0	0	0	0	0	189	129	101	0	1	0	0	0	0	0	0	0	0	0	0	34.8	32.4	26.8	10.3	15	1	34	28	12	25	10	63	200	7	2	0	1	0
6	61	1	27.7778	1	0	0	1	0	0	0	0	1	0	1	0	1	152	92	97	1	0	0	0	0	0	0	0	0	0	0	0	31	29.8	22.8	9.4	10	1	32	26	10	25	10	63	200	3	2	0	1	0
7	49	1	21.551	1	0	0	1	0	0	0	0	0	0	1	0	1	174	88	90	1	0	0	0	0	0	0	0	0	0	0	0	30.2	28.3	20.7	10.7	14	1	32	26	12	25	15	46	120	3	2	0	1	0
8	72	1	26.4463	1	0	0	1	0	0	0	1	0	0	1	0	0	166	100	78	0	0	0	0	0	0	0	0	0	0	0	0	33.7	33.7	28.2	10.7	14	2	36	30	12	25	15	70	180	4	1	0	2	0
9	40	1	26.9274	1	0	0	0	0	0	0	0	0	0	0	0	1	167	90	85	1	0	0	0	0	0	0	0	0	0	0	0	29.1	27.9	21.7	9.3	8	2	30	24	10	25	10	91	260	5	2	0	2	1
10	55	1	23.6614	1	0	0	0	0	0	0	0	0	0	0	0	1	152	80	84	1	0	0	0	0	0	0	0	0	0	0	0	30.8	28.2	18.8	9.4	16	1	30	24	10	25	15	47	220	7	1	0	1	0
11	42	2	28.075	1	0	0	1	0	0	0	0	0	0	0	0	1	186	107	112	0	0	0	0	0	0	0	0	0	0	0	0	36.1	33.1	26.7	11.1	17	1	36	30	12	25	10	84	210	3	1	0	1	0
12	52	1	28.7197	1	0	0	1	0	0	1	0	0	0	1	0	1	168	101	80	1	0	0	0	0	0	0	0	0	0	0	0	32	31.4	25.3	8.4	19	1	34	28	12	25	15	29	140	3	2	0	1	0
13	34	1	29.3878	1	0	0	1	0	0	0	0	0	0	0	0	1	144	85	80	0	0	0	0	0	0	0	0	0	0	0	0	26.6	25.5	22.3	8.8	8	1	28	22	10	25	10	47	170	3	1	0	1	0
14	62	1	30.8642	1	0	0	1	0	0	0	0	0	0	1	1	0	113	80	90	0	0	0	0	0	0	0	0	0	0	0	0	32.1	32.2	28.7	9.3	6	1	34	28	12	25	5	48	190	3	1	0	1	0
15	72	1	22.6757	0	0	1	1	0	1	1	0	0	0	1	0	0	123	90	86	0	0	0	0	0	0	0	0	0	0	0	0	30.3	28.7	27.2	8	19	2	32	26	10	25	20	40	160	1	1	0	2	0
16	40	1	27.6817	0	0	1	0	0	0	0	0	0	0	1	0	1	190	106	80	1	1	0	0	0	0	0	0	0	0	0	0	25.9	25.7	20.3	8.5	7	1	28	22	10	25	5	94	220	4	2	0	1	0
17	32	1	22.8571	1	0	0	0	0	0	0	0	0	0	1	0	0	182	116	113	0	1	0	0	0	0	0	0	0	0	0	0	28.2	27.8	21.3	9.6	10	1	30	24	10	30	10	47	200	6	2	0	1	0
18	27	1	27.7778	1	0	0	0	0	0	0	0	0	0	1	0	1	148	97	95	1	0	0	0	0	0	0	0	0	0	0	0	26	26.5	19.6	9.6	6	1	28	22	10	25	5	37	190	3	2	0	1	0
19	36	1	29.3878	1	0	0	1	0	0	0	0	0	0	0	0	1	187	108	80	1	0	0	0	0	0	0	0	0	0	0	0	28.5	28.5	18.7	10	8	1	30	24	12	25	5	39	170	3	2	2	1	0
20	62	2	25.3906	1	0	0	1	0	0	0	0	0	0	0	0	1	170	87	90	1	0	0	0	0	0	0	0	0	0	0	0	30.8	29.8	23.1	9.4	5	1	32	26	10	30	5	100	220	5	1	0	1	1
21	77	1	20.7612	1	0	0	1	0	0	0	0	0	0	1	0	1	159	93	80	0	0	0	0	0	0	0	0	0	0	0	0	32	30.9	23.2	9	9	1	34	28	10	25	5	100	220	2	1	0	1	0
22	64	1	22.0386	0	0	1	1	0	0	1	0	1	0	1	0	0	142	92	80	0	0	0	0	0	0	0	0	0	0	0	0	28.3	28.2	23.7	8.8	5	1	32	26	12	25	5	47	190	4	3	0	1	0
23	51	1	27.0641	0	0	1	1	1	1	1	0	0	0	1	0	0	157	80	66	0	0	0	0	0	0	0	0	0	0	0	0	25.4	26	21.5	8.8	21	1	28	22	10	25	10	26	160	4	2	0	1	0
24	56	1	27.7551	1	0	0	0	0	0	0	0	1	0	1	0	0	160	90	80	0	0	0	0	0	0	0	0	0	0	0	0	34.9	31.7	27.8	11.8	13	1	36	30	10	25	15	45	190	3	2	0	1	0
25	66	2	26.6299	1	0	0	1	0	0	1	0	0	1	0	0	1	163	91	83	0	0	0	0	0	0	0	0	0	0	0	0	27.3	26.7	18.2	10	5	1	28	22	10	25	5	48	200	4	1	2	1	0
26	59	1	23.1405	1	0	0	1	0	0	0	0	0	0	1	0	1	166	93	91	0	0	0	0	0	0	0	0	0	0	0	0	33.2	31.2	26.7	9.4	9	2	32	26	10	25	10	70	190	7	1	0	2	0
27	36	1	25.8264	1	0	0	1	0	0	0	0	0	0	1	0	1	185	121	86	0	1	0	0	0	0	0	0	0	0	0	0	31.3	31.5	20.4	9.7	7	2	32	26	12	25	5	40	170	4	2	0	2	0
28	42	1	27.0416	1	0	0	1	0	0	0	0	0	0	1	0	1	179	89	80	1	0	0	0	0	0	0	0	0	0	0	0	28.2	29.8	19.2	9.8	9	2	30	24	10	25	10	65	210	3	1	0	2	1
29	66	1	22.0386	1	0	0	1	0	0	0	0	0	0	1	0	1	140	85	80	0	0	0	0	0	0	0	0	0	0	0	0	30.2	26.2	21.3	10	20	1	32	26	12	25	15	37	167	4	1	2	1	0
30	50	1	25.9516	1	0	0	1	1	0	0	0	0	0	0	0	0	150	100	81	0	0	0	0	0	0	0	0	0	0	0	0	26.6	26.8	22.8	8.6	12	1	30	24	10	25	10	34	160	4	3	0	1	0
31	63	1	23.3887	1	0	0	1	0	0	0	1	0	1	1	0	0	154	93	69	0	0	0	0	0	0	0	0	0	0	0	0	28.7	28.5	23.7	9.6	10	1	32	26	10	25	10	17	130	4	1	1	1	0
32	33	1	20.3704	1	0	0	0	0	0	0	0	0	0	0	0	0	178	110	108	0	0	0	0	0	0	0	0	0	0	0	0	31.9	31.3	20.3	11.2	7	1	34	28	12	25	5	49	180	4	1	0	1	0
33	54	2	23.5883	1	0	0	0	0	0	0	0	0	0	0	0	1	148	97	85	0	0	0	0	0	0	0	0	0	0	0	0	29.2	28.7	20.9	8.8	10	1	32	26	10	25	10	23	160	10	0	0	1	0
34	69	2	23.4375	1	0	0	0	0	0	1	0	0	0	0	0	1	176	95	99	1	0	0	0	0	0	0	0	0	0	0	0	27.6	27.4	21.5	7.6	6	1	30	24	10	25	5	49	190	6	1	0	1	0
35	54	1	29.7442	1	0	0	1	0	0	0	0	0	0	1	0	1	167	102	80	1	0	0	0	0	0	0	0	0	0	0	1	31.6	32	22	9.7	14	1	34	28	12	25	15	36	160	4	1	0	1	0
36	40	1	29.4078	0	1	0	1	1	3	0	0	0	0	1	0	0	154	90	74	0	0	0	0	0	0	0	0	0	0	0	0	26.7	27	20.3	9.1	9	1	30	24	12	30	5	50	210	3	2	0	1	0
37	30	1	29.4118	1	0	0	1	0	0	0	0	0	0	1	0	1	155	94	79	0	0	0	0	0	0	0	0	0	0	0	0	28.6	27.9	21.4	9.5	5	1	30	24	10	25	5	141	270	4	2	0	1	1
38	46	1	24.9649	1	0	0	1	0	0	0	0	0	0	1	0	1	169	102	80	0	0	0	0	0	0	0	0	0	0	0	0	28.9	28.5	23.6	8.8	10	1	30	24	12	25	10	24	160	3	1	0	1	0
39	58	2	16.1354	1	0	0	0	0	0	0	1	0	0	0	0	0	120	85	90	0	0	0	0	0	0	0	0	0	0	0	1,双侧，少量	27.8	26.8	21.2	7.8	7	1	30	24	10	30	5	39	170	2	1	0	1	0
40	49	1	25.9909	1	0	0	0	0	0	0	0	0	0	0	0	0	115	90	80	0	0	0	0	0	0	0	0	0	0	0	0	26.5	27.5	22.2	8.6	8	1	30	24	10	30	10	31	170	4	2	1	1	0
41	44	1	26.7755	1	0	0	0	0	0	0	0	0	0	1	0	1	135	80	76	0	0	0	0	0	0	0	0	0	0	0	0	#NULL!	#NULL!	#NULL!	#NULL!	#NULL!	1	30	24	12	25	10	36	180	2	1	0	1	0
42	49	1	26.8274	1	0	0	0	0	0	0	0	0	0	1	0	1	140	88	80	1	0	0	0	0	0	0	0	0	0	0	0	29.5	22.1	22.1	9.6	5	1	34	28	10	30	5	31	170	4	1	2	1	0
43	43	1	29.3848	1	0	0	0	0	0	1	0	0	0	0	0	1	174	146	80	0	0	0	0	0	0	0	0	0	0	0	0	27.5	25.8	21.3	9	15	1	28	22	10	25	15	39	160	3	1	0	1	0
44	34	1	22.5981	1	0	0	1	0	0	0	0	0	0	0	1	1	177	106	72	1	0	0	0	0	0	0	0	0	0	0	0	29.6	31.7	23.2	10.4	7	1	32	26	12	25	5	30	170	4	2	0	1	0
45	46	1	20.6852	1	0	0	0	0	0	0	0	0	0	0	0	0	156	90	68	0	0	0	0	0	0	0	0	0	0	0	0	23.7	23	26.4	7.1	9	2	30	24	10	30	10	60	190	3	1	2	2	0
46	40	2	24.2215	1	0	0	1	0	0	0	0	0	0	0	0	1	157	89	79	0	0	0	0	0	0	0	0	0	0	0	0	27.4	26.6	23.5	9.9	16	1	30	24	10	25	15	48	205	3	1	0	1	0
47	46	1	32.3265	1	0	0	1	0	0	0	0	0	0	0	0	0	150	102	90	0	0	0	0	0	0	0	0	0	0	0	0	31.9	27.6	28.2	9.2	20	1	32	26	10	25	10	30	160	3	1	0	1	0
48	76	1	23.8884	1	0	0	0	0	0	0	0	0	0	0	0	0	225	110	80	0	1	0	0	0	0	0	0	0	0	0	0	35.1	31.9	19.3	9.2	11	1	36	30	12	30	10	30	165	4	2	0	1	0
49	71	2	23.4375	1	0	0	0	0	0	0	0	1	0	0	0	1	139	90	72	0	0	0	0	0	0	0	0	0	0	0	0	31.4	31.3	24	9.6	9	1	34	28	10	25	10	56	220	2	1	0	1	0
50	41	1	27.7177	1	0	0	0	0	0	0	0	0	0	0	0	1	151	80	50	1	0	0	0	0	0	0	0	0	0	0	0	29	30.2	17.4	10.6	9	1	30	24	10	25	10	61	200	11	1	0	1	0
51	44	1	24.6097	1	0	0	1	0	0	0	0	0	0	1	0	1	152	93	89	0	0	0	0	0	0	0	0	0	0	0	0	32.4	32	27.3	11.2	10	1	34	28	12	30	10	34	220	4	2	0	1	0
52	33	1	35.9963	1	0	0	1	0	0	0	0	0	0	0	1	1	146	126	82	0	0	0	0	0	0	0	0	0	0	0	0	27.4	27.4	22.2	9.8	12	1	30	24	10	30	10	48	200	3	1	0	1	0
53	37	1	25.7117	1	0	0	0	0	0	0	0	0	0	0	0	1	155	90	65	1	0	0	0	0	0	0	0	0	0	0	0	34	33	27	11.4	10	1	36	30	10	30	10	53	190	4	1	0	1	0
54	75	1	26.4463	1	0	0	1	1	0	0	0	0	0	1	0	1	160	90	90	0	0	0	0	0	0	0	0	0	0	0	0	32.2	28.1	21.1	11.5	20	1	32	26	12	25	20	56	200	3	2	0	1	0
55	49	2	22.0386	1	0	0	1	1	0	0	0	0	0	0	0	1	164	71	80	0	0	0	0	0	0	0	0	0	0	0	0	27.9	26.5	19.5	10	15	1	28	22	10	25	15	29	170	7	1	2	1	0
56	47	1	24.3911	1	0	0	1	0	0	0	0	0	0	1	0	1	161	80	87	1	0	0	0	0	0	0	0	0	0	0	0	32.1	31.7	25.6	11.8	6	1	32	26	12	25	5	30	168	5	1	0	1	0
57	70	1	17.343	0	0	1	1	0	0	0	0	0	0	1	0	0	161	100	86	0	0	0	0	0	0	0	0	0	0	0	0	35.8	34.8	27.1	11.6	7	1	36	30	12	25	5	31	165	3	1	0	1	0
58	65	1	24.7721	1	0	0	0	0	0	1	0	0	0	0	0	1	170	80	80	0	0	0	0	0	0	0	0	0	0	0	0	32.4	29.9	18.8	9.8	15	1	32	26	10	25	15	48	190	12	1	0	1	0
59	52	1	24.2215	1	0	0	1	0	0	0	0	0	0	1	1	1	198	111	110	0	1	0	0	0	0	0	0	0	0	0	1，左侧，少量	32.3	31.5	26.1	10	7	1	32	26	12	30	5	60	200	5	1	2	1	0
60	54	1	18.5547	0	1	0	1	1	1	0	0	1	0	0	0	0	213	118	80	0	1	0	0	0	0	0	0	0	0	0	0	29.3	29.2	26.9	9.1	13	1	32	26	10	30	15	47	190	6	1	0	1	0
61	60	1	26.1224	1	0	0	0	0	0	0	0	0	0	0	0	0	135	90	59	1	0	0	0	0	0	0	0	0	0	0	0	32.7	31.8	19.7	10.3	7	1	34	28	12	30	5	47	190	4	1	0	1	0
62	52	1	28.4055	1	0	0	0	0	0	0	0	0	0	0	0	0	144	99	90	0	0	0	0	0	0	0	0	0	0	0	0	34.3	33	26.5	10.1	8	1	36	30	12	30	10	28	170	3	1	0	1	0
63	65	2	24.3418	0	1	0	0	0	0	0	0	0	0	0	0	0	140	81	88	0	0	0	0	0	0	0	0	0	0	0	0	32.3	30.6	25.2	9.2	7	1	36	30	10	30	5	32	170	4	2	0	1	1
64	71	1	24.1685	1	0	0	1	1	0	0	0	0	0	0	0	0	160	124	63	0	0	0	0	0	0	0	0	0	0	0	0	31	29	27.2	9.9	42	1	34	28	10	30	20	60	200	2	2	0	1	0
65	77	2	19.9594	1	0	0	1	1	0	0	0	0	0	0	0	0	155	80	88	0	0	0	0	0	0	0	0	0	0	0	0	28.8	27.7	23.4	8	9	1	30	24	10	30	5	44	180	3	1	0	1	0
66	54	1	24.2187	1	0	0	1	1	1	0	0	0	0	1	0	0	130	90	80	0	0	0	0	0	0	0	0	0	0	0	0	28.6	28.6	18.7	9.6	16	1	30	24	10	25	15	52	190	6	2	1	1	0
67	47	1	27.0416	1	0	0	1	0	0	0	0	0	0	1	0	1	148	74	80	1	0	0	0	0	0	0	0	0	0	0	0	31.8	31.1	24.2	9.1	6	2	32	26	10	25	5	56	210	0	1	0	2	0
68	34	1	27.6817	1	0	0	1	0	0	0	0	0	0	0	0	1	153	84	80	1	0	0	1	0	0	1	0	0	0	0	0	32.5	32.2	23.9	10.9	4	1	34	28	10	30	5	35	170	4	1	0	1	0
69	34	1	33.5765	1	0	0	1	0	0	0	0	0	0	0	0	0	156	80	110	0	0	0	0	0	0	0	0	0	0	0	0	29	29.4	25.2	19.8	6	1	32	26	10	30	5	116	220	6	1	0	1	0
70	73	1	21.3039	1	0	0	1	0	0	0	1	0	0	1	1	1	148	80	102	0	0	0	0	0	0	0	0	0	0	0	0	34.6	32	35	15	8	2	38	32	12	25	20	36	170	24	2	0	2	0
71	62	2	26.0375	1	0	0	1	1	0	0	0	0	0	0	0	1	157	91	78	0	0	0	0	0	0	0	0	0	0	0	0	29.1	28.3	21.3	10.5	5	1	30	24	10	25	5	36	160	2	2	0	1	0
72	46	2	23.3275	1	0	0	0	0	0	0	0	0	0	0	0	1	155	101	64	1	0	0	0	0	0	0	0	0	0	0	0	27.2	25.8	21	7.4	11	1	28	22	10	25	10	26	150	4	2	0	1	0
73	85	2	24.4646	1	0	0	1	3	0	0	0	0	0	0	0	1	155	103	80	1	0	0	0	0	0	0	0	0	0	0	0	30.1	27.9	18.9	8.4	12	1	30	24	10	25	10	42	180	10	2	0	1	0
74	40	1	24.2215	1	0	0	0	0	0	0	0	0	0	0	0	1	143	80	80	0	0	0	0	0	0	0	0	0	0	0	0	25	26	18	9	11	1	28	22	10	25	10	29	170	7	0	0	1	0
75	53	1	24.2215	1	0	0	1	0	0	0	0	0	0	1	0	1	134	90	90	0	0	0	0	0	0	0	0	0	0	0	0	31.9	31.9	21.1	9.2	6	1	32	26	12	25	5	26	150	6	1	0	1	0
76	41	1	25.0593	1	0	0	1	1	0	0	0	0	0	0	0	0	135	95	81	0	0	0	0	0	0	0	0	0	0	2	双侧、中量	31.4	29.5	23.6	11.6	11	1	30	24	10	25	10	37	170	3	1	0	1	0
77	28	1	30.0712	1	0	0	1	1	0	0	0	0	0	1	0	0	103	77	84	0	0	0	0	0	0	0	0	0	0	0	0	#NULL!	#NULL!	#NULL!	#NULL!	#NULL!	2	28	22	10	25	5	31	160	4	1	0	2	0
78	58	1	25.3843	1	0	0	1	1	2	0	0	0	0	0	0	0	137	80	87	0	0	0	0	0	0	0	0	0	0	0	0	32.3	31.2	23.3	9.6	14	2	34	28	12	25	15	47	190	4	1	0	2	0
79	59	2	27.0552	1	0	0	0	0	0	0	0	0	0	0	0	0	140	60	82	0	0	0	0	0	0	0	0	0	0	0	0	34.3	33.9	25.2	11.7	20	2	36	30	12	25	20	79	200	4	1	0	2	0
80	41	1	22.4913	0	0	1	1	1	0	0	0	0	0	1	0	0	153	60	75	0	0	0	0	0	0	0	0	0	0	0	0	25.1	26.2	21.5	6	9	1	28	22	8	25	10	127	220	3	1	0	1	0
81	33	1	32.6531	1	0	0	0	0	0	0	0	0	0	1	1	1	135	75	75	0	0	0	0	0	0	0	0	0	0	0	双侧、少量	#NULL!	#NULL!	#NULL!	#NULL!	#NULL!	2	34	28	10	25	20	80	230	3	1	0	2	0
82	49	1	28.0816	1	0	0	0	0	0	0	0	0	0	1	0	1	115	60	69	0	0	0	0	0	0	0	0	0	0	1	0	#NULL!	#NULL!	#NULL!	#NULL!	#NULL!	1	36	30	12	25	15	110	220	4	1	0	1	1
83	46	1	25.7117	1	0	0	0	0	0	0	0	0	0	0	0	0	129	80	78	0	0	0	0	0	0	0	0	0	0	0	0	26	27.2	16.8	9.7	20	1	28	22	10	25	20	47	190	3	2	0	1	0
84	51	1	24.2215	1	0	0	1	0	0	0	0	0	0	0	0	1	131	85	82	0	0	0	0	0	0	0	0	0	0	0	0	34.7	31.2	28	9.1	13	1	34	28	12	25	10	32	190	6	1	0	1	0
85	54	1	24.2215	1	0	0	0	0	0	0	0	0	0	1	0	0	113	75	93	0	0	0	0	0	0	0	0	0	0	0	0	33.5	33	26	9	7	1	36	30	12	25	10	47	170	6	1	1	1	0
86	42	1	28.0102	1	0	0	0	0	0	0	0	0	0	1	1	0	106	70	75	0	0	0	0	0	0	0	0	0	0	0	0	25.2	26.6	19.4	8.4	17	1	28	22	10	25	10	34	190	15	1	0	1	0
87	57	1	25.9455	1	0	0	1	1	2	0	0	0	0	1	0	0	164	110	93	0	0	0	1	0	1	0	0	0	0	3	1	32	33	24	12	5	2	36	30	12	25	5	64	220	9	0	1	2	0
88	49	1	35.0505	1	0	0	0	0	0	0	0	0	0	1	0	0	143	95	105	0	0	0	1	0	1	0	0	0	0	0	0	30	30.6	18.5	8.9	4	1	32	26	12	25	10	63	200	5	2	1	1	1
89	57	2	26.5625	1	0	0	1	0	0	0	0	0	0	0	0	1	143	79	97	1	0	0	0	0	0	0	0	0	0	0	0	36.8	36	21.5	9.6	7	1	36	30	12	25	5	32	180	3	1	0	1	0
90	61	1	26.0617	1	0	0	1	0	0	0	0	0	0	1	0	1	124	79	79	0	0	0	0	0	0	0	0	0	0	0	0	32.9	30.4	25.8	9.6	19	1	34	28	12	25	20	19	150	2	1	0	1	0
91	67	1	20.202	1	0	0	1	1	1	0	0	0	0	1	0	0	114	63	73	0	0	0	0	0	0	0	0	0	0	0	0	29.1	25.6	25.6	13	16	1	36	30	12	25	10	68	190	6	2	0	1	0
92	63	1	19.0311	1	0	0	1	1	1	0	0	0	0	1	0	0	129	73	65	0	0	0	0	0	0	0	0	0	0	0	0	33.7	30.3	28	9.6	12	1	34	28	12	25	10	35	160	2	1	0	1	0
93	50	1	27.968	1	0	0	1	0	0	0	0	0	0	0	0	0	163	108	90	0	0	0	0	0	0	0	0	0	0	0	0	31.4	29.5	26.7	9	5	1	34	28	12	25	5	40	180	4	1	0	1	0
94	43	1	27.1605	1	0	0	0	0	0	0	0	0	0	0	0	1	168	109	86	1	0	0	0	0	0	0	0	0	0	0	0	29.1	25.9	24.1	12	23	1	30	24	12	25	20	42	190	2	1	0	1	0
95	38	1	27.4589	1	0	0	1	1	2	0	0	0	0	0	0	0	152	95	85	0	0	0	0	0	0	0	0	0	0	0	0	32.2	34.5	24.8	9.9	11	1	36	30	12	25	10	39	180	4	1	0	1	0
96	71	1	25.9516	1	0	0	1	0	0	0	0	0	0	0	0	1	133	75	76	1	0	0	0	0	0	0	0	0	0	0	0	#NULL!	#NULL!	#NULL!	#NULL!	#NULL!	1	32	24	12	25	10	102	230	4	1	0	1	0
97	52	1	25.7117	1	0	0	1	0	0	0	0	0	0	0	0	1	150	94	89	1	0	0	0	0	0	0	0	0	0	0	0	30	29.4	22.4	8.9	14	1	30	24	12	25	10	45	170	11	1	0	1	0
98	59	2	20.9572	0	0	1	1	1	0	0	0	0	0	0	0	1	160	94	85	0	0	0	0	0	0	0	0	0	0	0	1，双侧，少量	31.6	29.8	19.4	9.1	8	2	32	26	12	25	10	70	200	3	1	0	2	0
99	75	1	26.5285	1	0	0	1	0	0	0	0	0	0	0	0	0	177	99	93	0	0	0	0	0	0	0	0	0	0	0	1，双侧，少量	28.6	29	29	9	16	1	30	24	10	25	15	23	170	7	1	0	1	0
100	78	1	28.2828	0	0	1	1	1	1	1	1	0	1	1	0	0	141	87	78	0	0	0	0	0	0	0	0	0	0	0	0	31.3	29.5	24.5	8.7	13	1	34	28	12	25	15	90	230	4	1	0	1	0
101	71	1	25.4581	1	0	0	1	0	0	0	0	0	0	1	0	1	192	105	76	0	1	0	0	0	0	0	0	0	0	0	0	#NULL!	#NULL!	#NULL!	#NULL!	#NULL!	1	34	28	12	25	10	41	190	7	1	0	1	0
102	71	1	25.463	0	1	0	1	0	0	1	0	0	0	1	1	0	140	74	74	1	0	0	0	0	0	0	0	0	0	0	1，左侧，少量	#NULL!	#NULL!	#NULL!	#NULL!	#NULL!	1	32	26	10	25	10	32	170	5	1	0	1	0
103	70	2	20.0288	1	0	0	1	1	1	0	0	0	0	0	0	0	118	72	79	0	0	0	0	0	0	0	0	0	0	0	0	#NULL!	#NULL!	#NULL!	#NULL!	#NULL!	2	30	24	10	25	5	70	210	4	2	2	2	1
104	58	1	26.4236	1	0	0	1	0	0	0	0	0	0	0	0	1	144	76	77	0	0	0	0	0	0	0	0	0	0	0	1，左侧，少量	30.2	29.5	31.6	9.1	8	2	32	26	12	25	5	57	200	3	1	0	2	0
105	68	1	22.86	1	0	0	0	0	0	0	0	0	0	1	0	1	150	90	101	0	0	1	1	0	1	0	0	0	0	2	1	#NULL!	#NULL!	#NULL!	#NULL!	#NULL!	2	32	26	12	25	10	78	180	8	1	1	2	0
106	58	1	23.53	1	0	0	0	0	0	1	0	0	0	0	0	1	144	81	85	0	0	0	1	0	0	0	0	1	0	0	0	#NULL!	#NULL!	#NULL!	#NULL!	#NULL!	1	32	26	12	25	15	60	180	5	1	0	1	0
[truncated: 20 more columns]
